# Supplementary material for: Natural field diagnosis and molecular confirmation of fungal and bacterial watermelon pathogens in Bangladesh: A case study from the Natore and Sylhet districts
Source: PLoS One. 2024 Nov 7;19(11):e0307245. doi: 10.1371/journal.pone.0307245 (PMC11542843; doi:10.1371/journal.pone.0307245)
Supplement: S2 Appendix — ¾ (XLSX) [file pone.0307245.s002.xlsx]

## Sheet: Sheet1
S1: Evaluation of disease occurrence in the infected fields
	District: Sylhet
	Upazila: Jaintiapur										Upazila: Gowainghat
	Block: Jaintiapur-2					Block: Sarighat					Block: Alirgaon-2					Block: Alirgaon-3
Disease name	Field-1	Field-2	Field-3	Field-4	Field-5	Field-1	Field-2	Field-3	Field-4	Field-5	Field-1	Field-2	Field-3	Field-4	Field-5	Field-1	Field-2	Field-3	Field-4	Field-5	Total infected plants	Total inspected plants	% Disease occurrence
Anthracnose	4	7	5	0	3	5	1	3	0	5	1	3	0	0	4	2	0	3	1	5	52	200	26
Cercospora leaf spot	0	0	0	0	0	0	0	0	0	0	0	0	0	0	0	0	0	0	0	0	0	200	0
Fusarium wilt	7	3	6	5	9	4	10	2	7	1	6	9	0	7	8	4	0	3	4	0	95	200	47.5
Gummy stem blight	2	8	8	4	0	0	3	9	3	10	8	4	1	3	5	0	2	7	2	4	83	200	41.5
Downy mildew	0	0	2	5	0	10	8	5	0	6	4	3	2	2	0	3	2	5	0	8	65	200	32.5
Phytophthora fruit rot	1	6	3	0	7	3	2	3	5	4	0	0	6	2	3	2	1	5	2	3	58	200	29
Bacterial fruit blotch	0	0	0	0	0	1	0	3	0	0	0	2	0	1	0	0	0	0	0	0	7	200	3.5
Angular leaf spot	2	2	2	4	3	0	1	0	2	4	0	5	0	0	2	1	3	0	3	1	35	200	17.5
Yellow vine	3	0	4	0	0	0	9	0	0	8	0	3	0	0	6	3	2	5	4	0	47	200	23.5
Watermelon mosaic	0	7	1	4	0	6	6	4	2	0	5	3	2	0	1	3	6	0	0	3	53	200	26.5
	District: Natore
	Upazila: Baraigram										Upazila: Gurudashpur
	Block: Upolsahar					Block: Royna					Block: Shidhuli					Block: Dharabarisha
Disease name	Field-1	Field-2	Field-3	Field-4	Field-5	Field-1	Field-2	Field-3	Field-4	Field-5	Field-1	Field-2	Field-3	Field-4	Field-5	Field-1	Field-2	Field-3	Field-4	Field-5	Total infected plants	Total inspected plants	% Disease occurrence
Anthracnose	1	0	0	0	0	4	0	2	1	0	0	0	3	0	3	0	0	1	2	0	17	200	8.5
Cercospora leaf spot	0	5	0	0	0	0	3	1	0	1	3	0	2	2	0	0	3	0	1	0	21	200	10.5
Fusarium wilt	3	6	1	0	4	6	2	3	5	1	4	5	7	0	0	3	6	2	5	1	64	200	32
Gummy stem blight	4	0	0	0	3	1	2	8	1	4	0	3	0	2	1	1	0	4	0	3	37	200	18.5
Downy mildew	0	0	0	0	0	0	0	0	0	0	0	0	0	0	0	0	0	0	0	0	0	200	0
Phytophthora fruit rot	0	0	0	0	0	1	0	0	2	0	0	1	0	0	0	0	0	0	0	4	8	200	4
Bacterial fruit blotch	4	1	3	1	2	0	0	5	1	2	0	0	3	0	0	4	0	1	0	0	27	200	13.5
Angular leaf spot	1	8	4	0	4	3	7	3	0	5	5	4	7	2	7	6	0	4	4	1	75	200	37.5
Yellow vine	9	0	5	1	5	2	4	4	3	4	3	0	2	1	7	2	6	4	0	4	66	200	33
Watermelon mosaic	0	0	0	0	0	0	0	0	0	0	0	0	0	0	0	0	0	0	0	0	0	200	0
*10 Plants were inspected from each field
